# Supplementary material for: ﻿Discovery of Dichocrocisfrenatalis Lederer, 1863 (Lepidoptera, Crambidae, Spilomelinae) in mangrove environments of the Ryukyu Islands, Japan, and tribal placement of the genus
Source: Zookeys. 2025 Jun 25;1243:143–58. doi: 10.3897/zookeys.1243.155924 (PMC12238983; doi:10.3897/zookeys.1243.155924)
Supplement: XML Treatment for Dichocrocis frenatalis [file zookeys.1243.155924-treatment1.xml]

<!DOCTYPE tp:taxon-treatment
  PUBLIC "-//TaxonX//DTD Taxonomic Treatment Publishing DTD v0 20100105//EN" "tax-treatment-NSO.dtd">
<tp:taxon-treatment xmlns:tp="http://www.plazi.org/taxpub"><tp:treatment-meta><kwd-group><label>Taxon classification</label><kwd>
                <named-content content-type="kingdom">Animalia</named-content>
              </kwd><kwd>
                <named-content content-type="order">Lepidoptera</named-content>
              </kwd><kwd>
                <named-content content-type="family">Crambidae</named-content>
              </kwd></kwd-group><mixed-citation publication-type="journal"><person-group><name><surname>Matsui</surname><given-names>Yuki</given-names></name><name><surname>Wachi</surname><given-names>Nakatada</given-names></name><name><surname>Yoshiyasu</surname><given-names>Yutaka</given-names></name></person-group><article-title>﻿Discovery of <italic><tp:taxon-name><tp:taxon-name-part taxon-name-part-type="genus" reg="Dichocrocis">Dichocrocis</tp:taxon-name-part><tp:taxon-name-part taxon-name-part-type="species" reg="frenatalis">frenatalis</tp:taxon-name-part></tp:taxon-name></italic> Lederer, 1863 (<tp:taxon-name><tp:taxon-name-part taxon-name-part-type="order">Lepidoptera</tp:taxon-name-part></tp:taxon-name>, <tp:taxon-name><tp:taxon-name-part taxon-name-part-type="family">Crambidae</tp:taxon-name-part></tp:taxon-name>, <tp:taxon-name><tp:taxon-name-part taxon-name-part-type="subfamily">Spilomelinae</tp:taxon-name-part></tp:taxon-name>) in mangrove environments of the Ryukyu Islands, Japan, and tribal placement of the genus</article-title><source>Zookeys</source><day>25</day><month>06</month><year>2025</year><volume>1243</volume><fpage>143</fpage><lpage>158</lpage><pub-id pub-id-type="doi">10.3897/zookeys.1243.155924</pub-id></mixed-citation></tp:treatment-meta><tp:nomenclature><label>﻿</label><tp:taxon-name>
              <object-id xmlns:xlink="http://www.w3.org/1999/xlink" content-type="arpha" xlink:type="simple">6ED531DE-BF09-56B8-952C-7E5BB9386CB9</object-id>
              <tp:taxon-name-part taxon-name-part-type="genus" reg="Dichocrocis">Dichocrocis</tp:taxon-name-part>
              <tp:taxon-name-part taxon-name-part-type="species" reg="frenatalis">frenatalis</tp:taxon-name-part>
            </tp:taxon-name><tp:taxon-authority>Lederer, 1863</tp:taxon-authority><xref ref-type="fig" rid="F1">Figs 1</xref><xref ref-type="fig" rid="F2">, 2</xref><xref ref-type="fig" rid="F3">, 3</xref><xref ref-type="fig" rid="F4">, 4</xref><xref ref-type="fig" rid="F5">, 5</xref><xref ref-type="fig" rid="F6">, 6</xref><xref ref-type="fig" rid="F7">, 7 (Japanese name: nettai-kurosuji-ki-nomeiga)</xref><tp:nomenclature-citation-list><tp:nomenclature-citation><tp:taxon-name>
                  <tp:taxon-name-part taxon-name-part-type="genus" reg="Dichocrocis">Dichocrocis</tp:taxon-name-part>
                  <tp:taxon-name-part taxon-name-part-type="species" reg="frenatalis">frenatalis</tp:taxon-name-part>
                </tp:taxon-name><comment>Lederer, 1863: 448, pl. 17 fig. 15; Moore 1877: 616; <xref ref-type="bibr" rid="B11">Mally et al. 2019</xref>: electronic supplement file 1; Rao and Sivaperuman 2020: 20; <xref ref-type="bibr" rid="B26">Whitaker et al. 2023</xref>: 54.</comment></tp:nomenclature-citation><tp:nomenclature-citation><tp:taxon-name>
                  <tp:taxon-name-part taxon-name-part-type="genus" reg="Dichocrocis">Dichocrocis</tp:taxon-name-part>
                  <tp:taxon-name-part taxon-name-part-type="species" reg="pandamalis">pandamalis</tp:taxon-name-part>
                </tp:taxon-name><comment>(part): <xref ref-type="bibr" rid="B3">Hampson 1896</xref>: 306.</comment></tp:nomenclature-citation></tp:nomenclature-citation-list></tp:nomenclature><tp:treatment-sec sec-type="diagnosis" id="SECID0EBMAC"><title>Diagnosis.</title><p>This species is externally similar to <italic><tp:taxon-name><tp:taxon-name-part taxon-name-part-type="genus" reg="Conogethes">Conogethes</tp:taxon-name-part><tp:taxon-name-part taxon-name-part-type="species" reg="pandamalis">pandamalis</tp:taxon-name-part></tp:taxon-name></italic> but can be distinguished by the continuous postmedial line straight from costa to CuA<sub>2</sub> in the forewing (in <italic><tp:taxon-name><tp:taxon-name-part taxon-name-part-type="genus" reg="Conogethes">C.</tp:taxon-name-part><tp:taxon-name-part taxon-name-part-type="species" reg="pandamalis">pandamalis</tp:taxon-name-part></tp:taxon-name></italic> it is interrupted and protruded between M<sub>2</sub> and CuA<sub>2</sub>), and the narrow and black terminal line in both wings (in <italic><tp:taxon-name><tp:taxon-name-part taxon-name-part-type="genus" reg="Conogethes">C.</tp:taxon-name-part><tp:taxon-name-part taxon-name-part-type="species" reg="pandamalis">pandamalis</tp:taxon-name-part></tp:taxon-name></italic> the terminal line is lacking). Several undescribed species that are possibly congeneric have been found in Borneo [cf. <italic><tp:taxon-name><tp:taxon-name-part taxon-name-part-type="genus" reg="Dichocrocis">Dichocrocis</tp:taxon-name-part></tp:taxon-name></italic> sp. 1–9 of <xref ref-type="bibr" rid="B26">Whitaker et al. (2023)</xref>] and on the Andaman Islands (B. Sumit Kumar Rao pers. comm.), but <italic><tp:taxon-name><tp:taxon-name-part taxon-name-part-type="genus" reg="Dichocrocis">D.</tp:taxon-name-part><tp:taxon-name-part taxon-name-part-type="species" reg="frenatalis">frenatalis</tp:taxon-name-part></tp:taxon-name></italic> can be distinguished from these species based on the aforementioned characters. <italic><tp:taxon-name><tp:taxon-name-part taxon-name-part-type="genus" reg="Dichocrocis">Dichocrocis</tp:taxon-name-part></tp:taxon-name></italic> sp. 15 and 16 of <xref ref-type="bibr" rid="B26">Whitaker et al. (2023)</xref> most resemble <italic><tp:taxon-name><tp:taxon-name-part taxon-name-part-type="genus" reg="Dichocrocis">D.</tp:taxon-name-part><tp:taxon-name-part taxon-name-part-type="species" reg="frenatalis">frenatalis</tp:taxon-name-part></tp:taxon-name></italic>, but they are best distinguished by broad terminal lines on both wings (in <italic><tp:taxon-name><tp:taxon-name-part taxon-name-part-type="genus" reg="Dichocrocis">D.</tp:taxon-name-part><tp:taxon-name-part taxon-name-part-type="species" reg="frenatalis">frenatalis</tp:taxon-name-part></tp:taxon-name></italic> they are very narrow).</p></tp:treatment-sec><tp:treatment-sec sec-type="redescription" id="SECID0EIPAC"><title>Redescription.</title><p><bold><italic>Head</italic></bold> (Fig. <xref ref-type="fig" rid="F1">1A</xref>). Frons yellowish orange, smooth. Vertex with yellow scales, anterior scales porrect, posterior scales erect. Maxillary palpus pale yellow, minute. Labial palpus yellow, upturned, first and second palpomeres with raised scales ventrally. Ocellus distinct, brownish, touching compound eye. Chaetosemata absent. Antennae about 4/5 of forewing length, light brown, dorsally covered with pale yellow scales, ciliate in male, filiform in female; scape yellow. Proboscis covered with yellow scales basally.</p><fig id="F1" position="float" orientation="portrait"><object-id xmlns:xlink="http://www.w3.org/1999/xlink" content-type="doi" xlink:type="simple">10.3897/zookeys.1243.155924.figure1</object-id><object-id xmlns:xlink="http://www.w3.org/1999/xlink" content-type="arpha" xlink:type="simple">DA22A6D2-22DD-57FE-97CC-67FD41F01D1E</object-id><label>Figure 1.</label><caption><p><italic><tp:taxon-name><tp:taxon-name-part taxon-name-part-type="genus" reg="Dichocrocis">Dichocrocis</tp:taxon-name-part><tp:taxon-name-part taxon-name-part-type="species" reg="frenatalis">frenatalis</tp:taxon-name-part></tp:taxon-name></italic> adults. <bold>A.</bold> Head; <bold>B.</bold> The holotype (bottom) preserved in <abbrev xmlns:xlink="http://www.w3.org/1999/xlink" xlink:title="Natural History Museum, London" id="ABBRID0EPAAE" xlink:type="simple">NHMUK</abbrev> (photo by Richard Mally); <bold>C.</bold> Male; <bold>D.</bold> Female.</p></caption><graphic xmlns:xlink="http://www.w3.org/1999/xlink" xlink:href="zookeys-1243-143_article-155924__-g001.jpg" position="float" orientation="portrait" xlink:type="simple" id="oo_1361033.jpg"><uri content-type="original_file" xlink:type="simple">https://binary.pensoft.net/fig/1361033</uri></graphic></fig><p><bold><italic>Thorax and legs</italic>.</bold> Thorax yellowish orange dorsally, pale yellow ventrally. Legs almost pale yellow; foreleg tibia with a bold blackish brown band medially; midleg tibia with a pair of spurs, inner spur about 2/3 length of outer one; hindleg tibia with two pairs of spurs, respective inner spurs about 2 times longer than outer ones.</p><p><bold><italic>Wings</italic></bold> (Fig. <xref ref-type="fig" rid="F1">1B–D</xref>). Forewing length 6.00–8.80 mm (Suppl. material <xref ref-type="supplementary-material" rid="S1">1</xref>: table S1). The mean forewing length (± <abbrev xmlns:xlink="http://www.w3.org/1999/xlink" xlink:title="standard deviation" id="ABBRID0ESBAE" xlink:type="simple">SD</abbrev>) was 7.10 ± 0.85 mm for males (<italic>n</italic> = 10) and 7.09 ± 0.71 mm for females (<italic>n</italic> = 10), with no statistically significant difference between sexes (<italic>t</italic> = –0.029, df = 17.387, <italic>p</italic> = 0.978). Forewing ground color yellowish orange; basal fleck black, ending around Cu vein; antemedial line black, gently excurved; postmedial line black, straight from costa to CuA<sub>2</sub> vein, incurved at a right angle on CuA<sub>2</sub> vein, then oblique toward dorsum; marginal line black and narrow, running along termen; discocellular lunule black, nearly V-shaped; cell with a small black dot inside the discocellular lunule, but often disappearing; cilia pale yellow, banded with brownish orange medially. Hindwing ground color yellowish orange; discocellular lunule a black bar, often connected with postmedial line; postmedial line black, straight from costa to distal CuP vein, strongly narrowed (often disappearing there) and incurved at an acute angle between veins CuA<sub>2</sub> and CuP veins, running toward discocellular lunule, then thicken again and extending to dorsum; marginal line as in that of forewing, disappearing around tornus; cilia concolorous with that of forewing. In males, both wings tend to be narrower and each line thicker than in the female. Both wings underneath pale yellowish orange with the same maculation as above, but slightly weaker.</p><p><bold><italic>Wing venation</italic></bold> (Fig. <xref ref-type="fig" rid="F2">2</xref>). Forewing Sc and R<sub>1</sub> separate; R<sub>2</sub> concurrent with R<sub>3</sub>+R<sub>4</sub> basally; R<sub>3</sub> stalked with R<sub>4</sub> at 1/4 distance from cell; R<sub>5</sub>, M<sub>1</sub>, M<sub>2</sub>, M<sub>3</sub>, CuA<sub>1</sub>, and CuA<sub>2</sub> separate, almost equidistant; A<sub>1+2</sub> weakly sinuate near tornus; A<sub>3</sub> weak, straight; discal cell closed; male retinacular hook absent. Hind wing Sc+R<sub>1</sub> stalked with Rs at 4/5 of length; M<sub>1</sub> stalked with Sc+R<sub>1</sub> at upper angle of cell; M<sub>2</sub>, M<sub>3</sub>, and CuA<sub>1</sub> close basally; CuA<sub>2</sub> distant from CuA<sub>1</sub>; CuP and A<sub>1+2</sub> strong; A<sub>3</sub> strong, weakly sinuate; female with two frenular bristles.</p><fig id="F2" position="float" orientation="portrait"><object-id xmlns:xlink="http://www.w3.org/1999/xlink" content-type="doi" xlink:type="simple">10.3897/zookeys.1243.155924.figure2</object-id><object-id xmlns:xlink="http://www.w3.org/1999/xlink" content-type="arpha" xlink:type="simple">E8852304-D62E-58B9-8DA2-6C57D967CD2A</object-id><label>Figure 2.</label><caption><p><italic><tp:taxon-name><tp:taxon-name-part taxon-name-part-type="genus" reg="Dichocrocis">Dichocrocis</tp:taxon-name-part><tp:taxon-name-part taxon-name-part-type="species" reg="frenatalis">frenatalis</tp:taxon-name-part></tp:taxon-name></italic> female wing venation.</p></caption><graphic xmlns:xlink="http://www.w3.org/1999/xlink" xlink:href="zookeys-1243-143_article-155924__-g002.jpg" position="float" orientation="portrait" xlink:type="simple" id="oo_1361034.jpg"><uri content-type="original_file" xlink:type="simple">https://binary.pensoft.net/fig/1361034</uri></graphic></fig><p><bold><italic>Abdomen</italic>.</bold> Yellowish orange; in male, terminal segment enlarged, hair-pencils often visible (Fig. <xref ref-type="fig" rid="F3">3A</xref>). Tympanal organs (Fig. <xref ref-type="fig" rid="F3">3B, C</xref>) with praecinctorium not bilobed; tympanum and conjunctivum forming a shallow angle medially; bulla tympani relatively small and narrow, anterior margin truncate; fornix tympani protruded ventrally; saccus tympani extending about 1/3 of 2<sup>nd</sup> sternite, with straight posterior ridge; venula secundae absent. Male 8<sup>th</sup> tergite (Fig. <xref ref-type="fig" rid="F3">3C</xref>) with a broad longitudinal sclerotization, its anterior end Y-shape, lateral margins tapered posteriorly, posterior end with strong wrinkles; both sides of posterior portion with a short linear sclerotization. Male 8<sup>th</sup> sternite with two longitudinal sclerotizations, connected to strongly sclerotized and anteriorly convex anterior margin (Fig. <xref ref-type="fig" rid="F3">3C</xref>).</p><fig id="F3" position="float" orientation="portrait"><object-id xmlns:xlink="http://www.w3.org/1999/xlink" content-type="doi" xlink:type="simple">10.3897/zookeys.1243.155924.figure3</object-id><object-id xmlns:xlink="http://www.w3.org/1999/xlink" content-type="arpha" xlink:type="simple">24D8AAD9-F872-5D09-BE91-7C541A7B667C</object-id><label>Figure 3.</label><caption><p><italic><tp:taxon-name><tp:taxon-name-part taxon-name-part-type="genus" reg="Dichocrocis">Dichocrocis</tp:taxon-name-part><tp:taxon-name-part taxon-name-part-type="species" reg="frenatalis">frenatalis</tp:taxon-name-part></tp:taxon-name></italic> abdominal structures. <bold>A.</bold> Male abdominal tip with visible hair-pencils (indicated by arrows); <bold>B.</bold> Tympanal organs; <bold>C.</bold> Male abdominal cuticle (slide no. YM878). b.ty: bulla tympani, con: conjunctivum, f.ty: fornix tympani, hp: hair-pencils, prae: praecinctorium, sac.ty: saccus tympani, s8: sternite 8, t8: tergite 8.</p></caption><graphic xmlns:xlink="http://www.w3.org/1999/xlink" xlink:href="zookeys-1243-143_article-155924__-g003.jpg" position="float" orientation="portrait" xlink:type="simple" id="oo_1361035.jpg"><uri content-type="original_file" xlink:type="simple">https://binary.pensoft.net/fig/1361035</uri></graphic></fig><p><bold><italic>Male genitalia</italic></bold> (Figs <xref ref-type="fig" rid="F4">4</xref>, <xref ref-type="fig" rid="F5">5</xref>). Tuba analis (ta) weakly sclerotized, about 2.5 times longer than uncus. Uncus narrow, curved ventrad, apex covered with ventrally directed and bifid chaetae. Tegumen somewhat broad, tapered toward uncus. Parateguminal sclerite [<italic>sensu</italic><xref ref-type="bibr" rid="B20">Solis et al. (2020)</xref>] extending from tegumen complicated in structure, composed of a saddle-shaped pad (sp) dorsally and a larger triangular sclerite (ts) ventrally, each with hair-pencils consisting of six types of specialized scales: the entire sclerite with many tufts of slender spatulate scales (ss), the dorsal and ventral tufts strongly bent inwardly, otherwise bent in various directions; the saddle-shaped pad dorsally with a tuft of somewhat broad spatulate scales (bs) that ventrally bent and distally tapered; the triangular sclerite with a tuft of long, lamellate scales (ls) at its apex, and a cluster consisting of short, blackish brown filiform scales (fs1), longer and brown filiform scales (fs2), and short hock-shaped scales (hs) internally. Gnathos absent. Saccus (sa) large and broad in dorsoventral view, rounded. Valva costa with a straight sclerotized ridge (sr) extending distal 1/4 and a large rounded basal bulge (bb), costal margin strongly concave at the termination of the ridge, dorsally with dense hair-like setae; inner surface with a wavy furrow (wf) running from apex to basal 2/3; ventral margin subtriangularly bulged medially, its apex with a tuft of long hair-like setae (vs); fibula (fb) spatula-shaped, basally separates into two arms, ventral arm concurrent with saccular base; sacculus (sl) a membranous band. Transtilla narrow, weakly connected medially. Juxta (jx) elongate, medially constricted with two longitudinal ridges, dorsal margin truncate, ventral margin medially concave and laterally connected to basal sacculus. Phallus (ph) with antero-ventrally extended caecum; vesica covered with fine microspines, without cornuti.</p><fig id="F4" position="float" orientation="portrait"><object-id xmlns:xlink="http://www.w3.org/1999/xlink" content-type="doi" xlink:type="simple">10.3897/zookeys.1243.155924.figure4</object-id><object-id xmlns:xlink="http://www.w3.org/1999/xlink" content-type="arpha" xlink:type="simple">D1CED680-0012-5460-8358-2447304276F6</object-id><label>Figure 4.</label><caption><p><italic><tp:taxon-name><tp:taxon-name-part taxon-name-part-type="genus" reg="Dichocrocis">Dichocrocis</tp:taxon-name-part><tp:taxon-name-part taxon-name-part-type="species" reg="frenatalis">frenatalis</tp:taxon-name-part></tp:taxon-name></italic> male genitalia (slide no. YM878). bb: basal bulge of valva costa, bs: broad spatulate scale, fb: fibula, fs1: filiform scale 1, fs2: filiform scale 2, hs: hook-shaped scale, jx: juxta, ph: phallus, sa: saccus, sl: sacculus, sr: sclerotized ridge of valva costa; ss: slender spatulate scale, ta: tuba analis, vs: valva setae, wf: wavy furrow.</p></caption><graphic xmlns:xlink="http://www.w3.org/1999/xlink" xlink:href="zookeys-1243-143_article-155924__-g004.jpg" position="float" orientation="portrait" xlink:type="simple" id="oo_1361036.jpg"><uri content-type="original_file" xlink:type="simple">https://binary.pensoft.net/fig/1361036</uri></graphic></fig><fig id="F5" position="float" orientation="portrait"><object-id xmlns:xlink="http://www.w3.org/1999/xlink" content-type="doi" xlink:type="simple">10.3897/zookeys.1243.155924.figure5</object-id><object-id xmlns:xlink="http://www.w3.org/1999/xlink" content-type="arpha" xlink:type="simple">98C0B10D-8FE7-5A15-BA62-3297315719BE</object-id><label>Figure 5.</label><caption><p><italic><tp:taxon-name><tp:taxon-name-part taxon-name-part-type="genus" reg="Dichocrocis">Dichocrocis</tp:taxon-name-part><tp:taxon-name-part taxon-name-part-type="species" reg="frenatalis">frenatalis</tp:taxon-name-part></tp:taxon-name></italic> male genitalia. <bold>A.</bold> Parateguminal sclerites (most scales removed, slide no. YM1276); <bold>B.</bold> Whole genitalia, unmounted, left lateral view (internal hair-pencil scales removed); <bold>C.</bold> Whole genitalia, unmounted, dorsal view; <bold>D.</bold> Ditto, dorsal view; <bold>D.</bold> Ditto, ventral view. ls: lamellate scale 1, ph: phallus, sa: saccus, sp: saddle-shaped pad, ts: triangular sclerite, ss: slender spatulate scale, vs: valva setae.</p></caption><graphic xmlns:xlink="http://www.w3.org/1999/xlink" xlink:href="zookeys-1243-143_article-155924__-g005.jpg" position="float" orientation="portrait" xlink:type="simple" id="oo_1361037.jpg"><uri content-type="original_file" xlink:type="simple">https://binary.pensoft.net/fig/1361037</uri></graphic></fig><p><bold><italic>Female genitalia</italic></bold> (Fig. <xref ref-type="fig" rid="F6">6</xref>). Papillae anales broad. Anterior apophyses slightly curved, apex blunt. Posterior apophyses broader than anterior ones, dilated near base. Antrum somewhat narrow, membranous, funnel-shaped. Ductus bursae membranous, sclerotized near corpus bursae, lateral margins of the sclerotization lightly tapered (Fig. <xref ref-type="fig" rid="F6">6C</xref>). Ductus seminalis emerging from the posterior end of ductus bursae. Spermathecal gland with lagena. Corpus bursae ellipsoid, 1/5 from anterior end with a transverse band composed of needle-like spines (ca 0.15–0.30 mm, Fig. <xref ref-type="fig" rid="F6">6D</xref>), and anterior portion from it sparsely covered with similar but shorter spines (ca 0.07–0.09 mm, Fig. <xref ref-type="fig" rid="F6">6D</xref>).</p><fig id="F6" position="float" orientation="portrait"><object-id xmlns:xlink="http://www.w3.org/1999/xlink" content-type="doi" xlink:type="simple">10.3897/zookeys.1243.155924.figure6</object-id><object-id xmlns:xlink="http://www.w3.org/1999/xlink" content-type="arpha" xlink:type="simple">7B5A8B55-79A7-573A-BDD5-D2AD4625AE89</object-id><label>Figure 6.</label><caption><p><italic><tp:taxon-name><tp:taxon-name-part taxon-name-part-type="genus" reg="Dichocrocis">Dichocrocis</tp:taxon-name-part><tp:taxon-name-part taxon-name-part-type="species" reg="frenatalis">frenatalis</tp:taxon-name-part></tp:taxon-name></italic> female genitalia. <bold>A.</bold> Whole genitalia, ventral view, spermatophore in the corpus bursae indicated by dotted circle (illustration by YY); <bold>B.</bold> 8<sup>th</sup> to 10<sup>th</sup> abdominal segments, lateral view (spermathecal gland excluded); <bold>C.</bold> Sclerotization of ductus bursae, magnified view (slide no. YM877); <bold>D.</bold> Spines on corpus bursae, magnified view (slide no. YM877).</p></caption><graphic xmlns:xlink="http://www.w3.org/1999/xlink" xlink:href="zookeys-1243-143_article-155924__-g006.jpg" position="float" orientation="portrait" xlink:type="simple" id="oo_1361038.jpg"><uri content-type="original_file" xlink:type="simple">https://binary.pensoft.net/fig/1361038</uri></graphic></fig></tp:treatment-sec><tp:treatment-sec sec-type="material" id="SECID0E3KAE"><title>Material examined (n = 212 individuals).</title><p><bold>Okinawa I.</bold> • 2♂; Nago-shi, Ôura; 1 July 2009; U. Jinbo; <abbrev xmlns:xlink="http://www.w3.org/1999/xlink" xlink:title="National Museum of Nature and Science, Japan" id="ABBRID0EELAE" xlink:type="simple">NSMT</abbrev>. <bold>Ishigaki I.</bold> • 1♀; Takeda-rindô; 21 May 2009; U. Jinbo; <abbrev xmlns:xlink="http://www.w3.org/1999/xlink" xlink:title="National Museum of Nature and Science, Japan" id="ABBRID0EKLAE" xlink:type="simple">NSMT</abbrev>; • 1♂; Yarabe-rindô; 22 Aug. 2022; I. Aoki; gen. slide no. YM878; <named-content xmlns:xlink="http://www.w3.org/1999/xlink" content-type="dwc:institutional_code" xlink:title="Entomological Laboratory of Kyushu University" xlink:href="http://grbio.org/institution/national-museum-wales-0" xlink:type="simple">ELKU</named-content>. <bold>Iriomote I.</bold> • 1♀; Tedô-san parking; 30 May 2015; Y. Matsui; LT; <named-content xmlns:xlink="http://www.w3.org/1999/xlink" content-type="dwc:institutional_code" xlink:title="Entomological Laboratory of Kyushu University" xlink:href="http://grbio.org/institution/national-museum-wales-0" xlink:type="simple">ELKU</named-content>; • 1ex.; ditto; 5 Apr. 2024; T. Mano; LT; <named-content xmlns:xlink="http://www.w3.org/1999/xlink" content-type="dwc:institutional_code" xlink:title="Entomological Laboratory of Kyushu University" xlink:href="http://grbio.org/institution/national-museum-wales-0" xlink:type="simple">ELKU</named-content>; • 1♂; Sonai; 11 Jan. 2023; Y. Yoshiyasu; <abbrev xmlns:xlink="http://www.w3.org/1999/xlink" xlink:title="Laboratory of Environmental Zoology and Entomology, Osaka Metropolitan University" id="ABBRID0E3LAE" xlink:type="simple">OMU</abbrev>; • 1♂1♀; ditto; 4 June 2024; T. Mano; • 2♀; Haemi; 22 to 24 Nov. 2019; F. Ishiwata; gen. slide no. YM876, 877; <named-content xmlns:xlink="http://www.w3.org/1999/xlink" content-type="dwc:institutional_code" xlink:title="Entomological Laboratory of Kyushu University" xlink:href="http://grbio.org/institution/national-museum-wales-0" xlink:type="simple">ELKU</named-content>; • 3♀; ditto; 6 Oct. 2024; T. Mano; • 4♂5♀; Komi; 25 May 2009; U. Jinbo; <abbrev xmlns:xlink="http://www.w3.org/1999/xlink" xlink:title="National Museum of Nature and Science, Japan" id="ABBRID0EEMAE" xlink:type="simple">NSMT</abbrev>; • 1♂; Funaura; 22 Sep. 2000; M. Kinjo &amp; S. Katada; <abbrev xmlns:xlink="http://www.w3.org/1999/xlink" xlink:title="Ryukyu University Museum (Fujukan)" id="ABBRID0EIMAE" xlink:type="simple">RUMF</abbrev>; • 1♀; ditto; 4 Oct. 2000; M. Kinjo &amp; S. Katada; <abbrev xmlns:xlink="http://www.w3.org/1999/xlink" xlink:title="Ryukyu University Museum (Fujukan)" id="ABBRID0EMMAE" xlink:type="simple">RUMF</abbrev>; • 1♂; ditto; 18 Jan. 2001; M. Kinjo &amp; S. Katada; <abbrev xmlns:xlink="http://www.w3.org/1999/xlink" xlink:title="Ryukyu University Museum (Fujukan)" id="ABBRID0EQMAE" xlink:type="simple">RUMF</abbrev>; • 1♀; ditto; 25 May 2009; U. Jinbo; <abbrev xmlns:xlink="http://www.w3.org/1999/xlink" xlink:title="National Museum of Nature and Science, Japan" id="ABBRID0EUMAE" xlink:type="simple">NSMT</abbrev>; • 3♂2♀; ditto; 4 Apr. 2023; N. Wachi; <named-content xmlns:xlink="http://www.w3.org/1999/xlink" content-type="dwc:institutional_code" xlink:title="Iriomote Station, Tropical Biosphere Research Center, University of the Ryukyus" xlink:href="http://grbio.org/institution/university-ryukyus" xlink:type="simple">TBRC</named-content> and <named-content xmlns:xlink="http://www.w3.org/1999/xlink" content-type="dwc:institutional_code" xlink:title="Entomological Laboratory of Kyushu University" xlink:href="http://grbio.org/institution/national-museum-wales-0" xlink:type="simple">ELKU</named-content>; • 5♂3♀; ditto; 21 Apr. 2023; N. Wachi; <named-content xmlns:xlink="http://www.w3.org/1999/xlink" content-type="dwc:institutional_code" xlink:title="Iriomote Station, Tropical Biosphere Research Center, University of the Ryukyus" xlink:href="http://grbio.org/institution/university-ryukyus" xlink:type="simple">TBRC</named-content> and <named-content xmlns:xlink="http://www.w3.org/1999/xlink" content-type="dwc:institutional_code" xlink:title="Entomological Laboratory of Kyushu University" xlink:href="http://grbio.org/institution/national-museum-wales-0" xlink:type="simple">ELKU</named-content>; • 2♂; ditto; 24 Apr. 2023; N. Wachi; <named-content xmlns:xlink="http://www.w3.org/1999/xlink" content-type="dwc:institutional_code" xlink:title="Iriomote Station, Tropical Biosphere Research Center, University of the Ryukyus" xlink:href="http://grbio.org/institution/university-ryukyus" xlink:type="simple">TBRC</named-content>; • 4♀; ditto; 2 May 2023; N. Wachi; <named-content xmlns:xlink="http://www.w3.org/1999/xlink" content-type="dwc:institutional_code" xlink:title="Iriomote Station, Tropical Biosphere Research Center, University of the Ryukyus" xlink:href="http://grbio.org/institution/university-ryukyus" xlink:type="simple">TBRC</named-content>; • 3♀; ditto; 5 May 2023; N. Wachi; <named-content xmlns:xlink="http://www.w3.org/1999/xlink" content-type="dwc:institutional_code" xlink:title="Iriomote Station, Tropical Biosphere Research Center, University of the Ryukyus" xlink:href="http://grbio.org/institution/university-ryukyus" xlink:type="simple">TBRC</named-content>; • 5♂2♀; ditto; 20 May 2023; N. Wachi; <named-content xmlns:xlink="http://www.w3.org/1999/xlink" content-type="dwc:institutional_code" xlink:title="Iriomote Station, Tropical Biosphere Research Center, University of the Ryukyus" xlink:href="http://grbio.org/institution/university-ryukyus" xlink:type="simple">TBRC</named-content>; • 7♂1♀; ditto; 23 May 2023; N. Wachi; <named-content xmlns:xlink="http://www.w3.org/1999/xlink" content-type="dwc:institutional_code" xlink:title="Iriomote Station, Tropical Biosphere Research Center, University of the Ryukyus" xlink:href="http://grbio.org/institution/university-ryukyus" xlink:type="simple">TBRC</named-content> and <named-content xmlns:xlink="http://www.w3.org/1999/xlink" content-type="dwc:institutional_code" xlink:title="Entomological Laboratory of Kyushu University" xlink:href="http://grbio.org/institution/national-museum-wales-0" xlink:type="simple">ELKU</named-content>; • 4♂1♀; ditto; 3 June 2023; N. Wachi; <named-content xmlns:xlink="http://www.w3.org/1999/xlink" content-type="dwc:institutional_code" xlink:title="Iriomote Station, Tropical Biosphere Research Center, University of the Ryukyus" xlink:href="http://grbio.org/institution/university-ryukyus" xlink:type="simple">TBRC</named-content>; • 5♂2♀; ditto; 6 June 2023; N. Wachi; <named-content xmlns:xlink="http://www.w3.org/1999/xlink" content-type="dwc:institutional_code" xlink:title="Iriomote Station, Tropical Biosphere Research Center, University of the Ryukyus" xlink:href="http://grbio.org/institution/university-ryukyus" xlink:type="simple">TBRC</named-content> and <named-content xmlns:xlink="http://www.w3.org/1999/xlink" content-type="dwc:institutional_code" xlink:title="Entomological Laboratory of Kyushu University" xlink:href="http://grbio.org/institution/national-museum-wales-0" xlink:type="simple">ELKU</named-content>; • 4♀; ditto; 26 June 2023; N. Wachi; <named-content xmlns:xlink="http://www.w3.org/1999/xlink" content-type="dwc:institutional_code" xlink:title="Iriomote Station, Tropical Biosphere Research Center, University of the Ryukyus" xlink:href="http://grbio.org/institution/university-ryukyus" xlink:type="simple">TBRC</named-content>; • 4♂6♀; ditto; 4 July 2023; N. Wachi; <named-content xmlns:xlink="http://www.w3.org/1999/xlink" content-type="dwc:institutional_code" xlink:title="Iriomote Station, Tropical Biosphere Research Center, University of the Ryukyus" xlink:href="http://grbio.org/institution/university-ryukyus" xlink:type="simple">TBRC</named-content>; • 2♂2♀; ditto; 7 July 2023; N. Wachi; <named-content xmlns:xlink="http://www.w3.org/1999/xlink" content-type="dwc:institutional_code" xlink:title="Iriomote Station, Tropical Biosphere Research Center, University of the Ryukyus" xlink:href="http://grbio.org/institution/university-ryukyus" xlink:type="simple">TBRC</named-content>; • 2♂4♀; ditto; 12 July 2023; N. Wachi; <named-content xmlns:xlink="http://www.w3.org/1999/xlink" content-type="dwc:institutional_code" xlink:title="Iriomote Station, Tropical Biosphere Research Center, University of the Ryukyus" xlink:href="http://grbio.org/institution/university-ryukyus" xlink:type="simple">TBRC</named-content>; • 4♂4♀; ditto; 14 July 2023; N. Wachi; <named-content xmlns:xlink="http://www.w3.org/1999/xlink" content-type="dwc:institutional_code" xlink:title="Iriomote Station, Tropical Biosphere Research Center, University of the Ryukyus" xlink:href="http://grbio.org/institution/university-ryukyus" xlink:type="simple">TBRC</named-content>; • 1♂1♀; ditto; 13 Mar 2024; N. Wachi; <named-content xmlns:xlink="http://www.w3.org/1999/xlink" content-type="dwc:institutional_code" xlink:title="Iriomote Station, Tropical Biosphere Research Center, University of the Ryukyus" xlink:href="http://grbio.org/institution/university-ryukyus" xlink:type="simple">TBRC</named-content>; • 1 ex.; ditto; 4 Jun 2024; N. Wachi; prey of <italic><tp:taxon-name><tp:taxon-name-part taxon-name-part-type="genus" reg="Maira">Maira</tp:taxon-name-part><tp:taxon-name-part taxon-name-part-type="species" reg="aenea">aenea</tp:taxon-name-part></tp:taxon-name></italic> (Fabricius) (<tp:taxon-name><tp:taxon-name-part taxon-name-part-type="order">Diptera</tp:taxon-name-part></tp:taxon-name>: <tp:taxon-name><tp:taxon-name-part taxon-name-part-type="family">Asilidae</tp:taxon-name-part></tp:taxon-name>); iNaturalist observation ID: 220722951; <named-content xmlns:xlink="http://www.w3.org/1999/xlink" content-type="dwc:institutional_code" xlink:title="Iriomote Station, Tropical Biosphere Research Center, University of the Ryukyus" xlink:href="http://grbio.org/institution/university-ryukyus" xlink:type="simple">TBRC</named-content>; • 1 ex.; ditto; 18 Jun 2024; N. Wachi; prey of <italic><tp:taxon-name><tp:taxon-name-part taxon-name-part-type="genus" reg="Maira">M.</tp:taxon-name-part><tp:taxon-name-part taxon-name-part-type="species" reg="aenea">aenea</tp:taxon-name-part></tp:taxon-name></italic>; iNaturalist observation ID: 224300521; <named-content xmlns:xlink="http://www.w3.org/1999/xlink" content-type="dwc:institutional_code" xlink:title="Iriomote Station, Tropical Biosphere Research Center, University of the Ryukyus" xlink:href="http://grbio.org/institution/university-ryukyus" xlink:type="simple">TBRC</named-content>; • 2 ♂; ditto; 26 Mar 2025; N. Wachi; <named-content xmlns:xlink="http://www.w3.org/1999/xlink" content-type="dwc:institutional_code" xlink:title="Iriomote Station, Tropical Biosphere Research Center, University of the Ryukyus" xlink:href="http://grbio.org/institution/university-ryukyus" xlink:type="simple">TBRC</named-content>; • 4♂3♀; ditto; 9 Apr 2025; N. Wachi; <named-content xmlns:xlink="http://www.w3.org/1999/xlink" content-type="dwc:institutional_code" xlink:title="Iriomote Station, Tropical Biosphere Research Center, University of the Ryukyus" xlink:href="http://grbio.org/institution/university-ryukyus" xlink:type="simple">TBRC</named-content>; • 1♀; ditto; 3 Dec. 2024; Y. Matsui &amp; N. Wachi; <named-content xmlns:xlink="http://www.w3.org/1999/xlink" content-type="dwc:institutional_code" xlink:title="Entomological Laboratory of Kyushu University" xlink:href="http://grbio.org/institution/national-museum-wales-0" xlink:type="simple">ELKU</named-content>; • other 90 individuals; ditto; N. Wachi; <named-content xmlns:xlink="http://www.w3.org/1999/xlink" content-type="dwc:institutional_code" xlink:title="Iriomote Station, Tropical Biosphere Research Center, University of the Ryukyus" xlink:href="http://grbio.org/institution/university-ryukyus" xlink:type="simple">TBRC</named-content> (see Suppl. material <xref ref-type="supplementary-material" rid="S2">2</xref>: table S2).</p></tp:treatment-sec><tp:treatment-sec sec-type="distribution" id="SECID0EARAE"><title>Distribution.</title><p>India (Nicobar Islands) (<xref ref-type="bibr" rid="B9">Lederer 1863</xref>), Indonesia (Sumatra Island) (<xref ref-type="bibr" rid="B11">Mally et al. 2019</xref>), Hong Kong (<xref ref-type="bibr" rid="B26">Whitaker et al. 2023</xref>), Japan (Okinawa, Ishigaki, and Iriomote Islands) (this study).</p></tp:treatment-sec><tp:treatment-sec sec-type="notes" id="SECID0ESRAE"><title>Biological notes.</title><p>Our collection data suggest that the adults occur almost year-round. In the mangrove environment of Funaura, Iriomote Island, aggregations of adults on the underside of leaves were occasionally observed during the day (Fig. <xref ref-type="fig" rid="F7">7A, B</xref>). The aggregations included both sexes, although males were significantly more numerous. Some adults were observed being preyed upon by a robber fly, <italic><tp:taxon-name><tp:taxon-name-part taxon-name-part-type="genus" reg="Maira">Maira</tp:taxon-name-part><tp:taxon-name-part taxon-name-part-type="species" reg="aenea">aenea</tp:taxon-name-part></tp:taxon-name></italic> (Fabricius) (<tp:taxon-name><tp:taxon-name-part taxon-name-part-type="order">Diptera</tp:taxon-name-part></tp:taxon-name>, <tp:taxon-name><tp:taxon-name-part taxon-name-part-type="family">Asilidae</tp:taxon-name-part></tp:taxon-name>) (Fig. <xref ref-type="fig" rid="F7">7C, D</xref>). The occurrence of this robber fly in mangrove environments has been reported in previous studies (<xref ref-type="bibr" rid="B24">Utsugi 2006</xref>; <xref ref-type="bibr" rid="B23">Tomazovic and Grootaert 2010</xref>).</p><fig id="F7" position="float" orientation="portrait"><object-id xmlns:xlink="http://www.w3.org/1999/xlink" content-type="doi" xlink:type="simple">10.3897/zookeys.1243.155924.figure7</object-id><object-id xmlns:xlink="http://www.w3.org/1999/xlink" content-type="arpha" xlink:type="simple">62BCEE73-87DF-5EE8-B27E-8AF7C07BC876</object-id><label>Figure 7.</label><caption><p>Biology of <italic><tp:taxon-name><tp:taxon-name-part taxon-name-part-type="genus" reg="Dichocrocis">Dichocrocis</tp:taxon-name-part><tp:taxon-name-part taxon-name-part-type="species" reg="frenatalis">frenatalis</tp:taxon-name-part></tp:taxon-name></italic> in Funaura, Iriomote Island, Japan. <bold>A.</bold> Aggregation of adults on the underside of a leaf (23 May 2023), a female is indicated by an arrow, while the others are males; <bold>B.</bold> Aggregation of male adults on the underside of a leaf (26 Aug. 2023); <bold>C.</bold> An adult preyed upon by a mangrove-associated robber fly, <italic><tp:taxon-name><tp:taxon-name-part taxon-name-part-type="genus" reg="Maira">Maira</tp:taxon-name-part><tp:taxon-name-part taxon-name-part-type="species" reg="aenea">aenea</tp:taxon-name-part></tp:taxon-name></italic> (<tp:taxon-name><tp:taxon-name-part taxon-name-part-type="order">Diptera</tp:taxon-name-part></tp:taxon-name>: <tp:taxon-name><tp:taxon-name-part taxon-name-part-type="family">Asilidae</tp:taxon-name-part></tp:taxon-name>) [18 June 2024, photo by Nakatada Wachi (@wachinakatada); <ext-link xmlns:xlink="http://www.w3.org/1999/xlink" xlink:href="https://www.inaturalist.org/observations/224300521" ext-link-type="uri" xlink:type="simple">https://www.inaturalist.org/observations/224300521</ext-link>; accessed on 11 Mar. 2025] <bold>D.</bold> Pinned specimens of the robber fly and its moth prey in Fig. <xref ref-type="fig" rid="F7">7C</xref>.</p></caption><graphic xmlns:xlink="http://www.w3.org/1999/xlink" xlink:href="zookeys-1243-143_article-155924__-g007.jpg" position="float" orientation="portrait" xlink:type="simple" id="oo_1361039.jpg"><uri content-type="original_file" xlink:type="simple">https://binary.pensoft.net/fig/1361039</uri></graphic></fig></tp:treatment-sec><tp:treatment-sec sec-type="Tribal placement" id="SECID0E2UAE"><title>Tribal placement.</title><p>The results from our molecular phylogenetic analysis placed <italic><tp:taxon-name><tp:taxon-name-part taxon-name-part-type="genus" reg="Dichocrocis">D.</tp:taxon-name-part><tp:taxon-name-part taxon-name-part-type="species" reg="frenatalis">frenatalis</tp:taxon-name-part></tp:taxon-name></italic> in <tp:taxon-name><tp:taxon-name-part taxon-name-part-type="tribe">Steniini</tp:taxon-name-part></tp:taxon-name> (see below). In addition, the following genital characters, as proposed by <xref ref-type="bibr" rid="B11">Mally et al. (2019)</xref> for <tp:taxon-name><tp:taxon-name-part taxon-name-part-type="tribe">Steniini</tp:taxon-name-part></tp:taxon-name>, support this placement: bifid uncus chaetae, undulated valva costa, well-separated valva fibula and distal sacculus, broad saccus, phallus with caecum, and corpus bursae with spinose texture and lacking signa. Since <italic><tp:taxon-name><tp:taxon-name-part taxon-name-part-type="genus" reg="Dichocrocis">D.</tp:taxon-name-part><tp:taxon-name-part taxon-name-part-type="species" reg="frenatalis">frenatalis</tp:taxon-name-part></tp:taxon-name></italic> is the type species of <italic><tp:taxon-name><tp:taxon-name-part taxon-name-part-type="genus" reg="Dichocrocis">Dichocrocis</tp:taxon-name-part></tp:taxon-name></italic>, we assign the genus to the tribe <tp:taxon-name><tp:taxon-name-part taxon-name-part-type="tribe">Steniini</tp:taxon-name-part></tp:taxon-name>.</p></tp:treatment-sec><tp:treatment-sec sec-type="remarks" id="SECID0ERWAE"><title>Remarks.</title><p>In this study, we identified the Japanese specimens of this species as <italic><tp:taxon-name><tp:taxon-name-part taxon-name-part-type="genus" reg="Dichocrocis">D.</tp:taxon-name-part><tp:taxon-name-part taxon-name-part-type="species" reg="frenatalis">frenatalis</tp:taxon-name-part></tp:taxon-name></italic> based on the wing maculation of the type specimen (abdomen missing) preserved in the Natural History Museum, London, UK (<abbrev xmlns:xlink="http://www.w3.org/1999/xlink" xlink:title="Natural History Museum, London" id="ABBRID0ECXAE" xlink:type="simple">NHMUK</abbrev>) (Fig. <xref ref-type="fig" rid="F1">1B</xref>), in addition to the original description. We consider this identification to be justified at this time for the following reasons: 1) the abdomen of the type specimen is lost, rendering identification based on genitalia impossible, 2) no additional specimens of this species have been collected at the type locality (B. Sumit Kumar Rao pers. comm.), and 3) although <xref ref-type="bibr" rid="B26">Whitaker et al. (2023)</xref> illustrated many (putative) <italic><tp:taxon-name><tp:taxon-name-part taxon-name-part-type="genus" reg="Dichocrocis">Dichocrocis</tp:taxon-name-part></tp:taxon-name></italic> species, none of them exhibit wing maculation matching that of <italic><tp:taxon-name><tp:taxon-name-part taxon-name-part-type="genus" reg="Dichocrocis">D.</tp:taxon-name-part><tp:taxon-name-part taxon-name-part-type="species" reg="frenatalis">frenatalis</tp:taxon-name-part></tp:taxon-name></italic>.</p></tp:treatment-sec><tp:treatment-sec><!--Section generated to contain objects referenced in tp:taxon-treatment.--><supplementary-material xmlns:xlink="http://www.w3.org/1999/xlink" id="S1" position="float" orientation="portrait" xlink:type="simple"><object-id content-type="arpha" xlink:type="simple">B0E68F08-F933-5E39-A917-4827E9AE5F89</object-id><label>Supplementary material 1</label><caption><p>Forewing lengths (mm) of male and female <italic><tp:taxon-name><tp:taxon-name-part taxon-name-part-type="genus" reg="Dichocrocis">Dichocrocis</tp:taxon-name-part><tp:taxon-name-part taxon-name-part-type="species" reg="frenatalis">frenatalis</tp:taxon-name-part></tp:taxon-name></italic> specimens used in the statistical analysis</p></caption><statement content-type="dataType"><label>Data type</label><p>xlsx</p></statement><statement content-type="notes"><label>Explanation note</label><p><bold>table S1</bold>: Forewing lengths (mm) of male and female <italic><tp:taxon-name><tp:taxon-name-part taxon-name-part-type="genus" reg="Dichocrocis">Dichocrocis</tp:taxon-name-part><tp:taxon-name-part taxon-name-part-type="species" reg="frenatalis">frenatalis</tp:taxon-name-part></tp:taxon-name></italic> specimens used in the statistical analysis. M = male; F = female. “#” indicates the sample number corresponding to Suppl. material <xref ref-type="supplementary-material" rid="S2">2</xref>: table S2. R script used for statistical analysis of forewing length data. A Welch’s t-test was conducted using R to compare the mean forewing length between male and female specimens.</p></statement><media xlink:href="zookeys-1243-143_article-155924__-s001.xlsx" mimetype="application" mime-subtype="vnd.openxmlformats-officedocument.spreadsheetml.sheet" position="float" orientation="portrait" xlink:type="simple" id="oo_1361041.xlsx"><uri content-type="original_file" xlink:type="simple">https://binary.pensoft.net/file/1361041</uri></media><permissions><license xlink:type="simple"><license-p>This dataset is made available under the Open Database License (http://opendatacommons.org/licenses/odbl/1.0/). The Open Database License (ODbL) is a license agreement intended to allow users to freely share, modify, and use this Dataset while maintaining this same freedom for others, provided that the original source and author(s) are credited.</license-p></license></permissions><attrib specific-use="authors">Yuki Matsui, Nakatada Wachi, Yutaka Yoshiyasu</attrib></supplementary-material><supplementary-material xmlns:xlink="http://www.w3.org/1999/xlink" id="S2" position="float" orientation="portrait" xlink:type="simple"><object-id content-type="arpha" xlink:type="simple">9A099EE6-6BAD-5282-B78F-B21E2DE02517</object-id><label>Supplementary material 2</label><caption><p>Detailed information for <italic><tp:taxon-name><tp:taxon-name-part taxon-name-part-type="genus" reg="Dichocrocis">Dichocrocis</tp:taxon-name-part><tp:taxon-name-part taxon-name-part-type="species" reg="frenatalis">frenatalis</tp:taxon-name-part></tp:taxon-name></italic> specimens examined in this study</p></caption><statement content-type="dataType"><label>Data type</label><p>xlsx</p></statement><statement content-type="notes"><label>Explanation note</label><p><bold>table S2</bold>: Detailed information for <italic><tp:taxon-name><tp:taxon-name-part taxon-name-part-type="genus" reg="Dichocrocis">Dichocrocis</tp:taxon-name-part><tp:taxon-name-part taxon-name-part-type="species" reg="frenatalis">frenatalis</tp:taxon-name-part></tp:taxon-name></italic> specimens examined in this study. Sample number (“#”), collection start and end days, month, year, total number of individuals (N Ind), number of males (N male), number of females (N female), locality island, detailed locality, preservation and preparation status of specimens (Specimen), collector (Collected by), associated species or ecological context (Associated), and additional notes (Note). Some sample numbers correspond to those shown in Suppl. material <xref ref-type="supplementary-material" rid="S1">1</xref>: table S1.</p></statement><media xlink:href="zookeys-1243-143_article-155924__-s002.xlsx" mimetype="application" mime-subtype="vnd.openxmlformats-officedocument.spreadsheetml.sheet" position="float" orientation="portrait" xlink:type="simple" id="oo_1361042.xlsx"><uri content-type="original_file" xlink:type="simple">https://binary.pensoft.net/file/1361042</uri></media><permissions><license xlink:type="simple"><license-p>This dataset is made available under the Open Database License (http://opendatacommons.org/licenses/odbl/1.0/). The Open Database License (ODbL) is a license agreement intended to allow users to freely share, modify, and use this Dataset while maintaining this same freedom for others, provided that the original source and author(s) are credited.</license-p></license></permissions><attrib specific-use="authors">Yuki Matsui, Nakatada Wachi, Yutaka Yoshiyasu</attrib></supplementary-material></tp:treatment-sec><ref-list><ref id="B11"><mixed-citation xmlns:xlink="http://www.w3.org/1999/xlink" xlink:type="simple"><person-group><name name-style="western"><surname>Mally</surname><given-names>R</given-names></name><name name-style="western"><surname>Hayden</surname><given-names>JE</given-names></name><name name-style="western"><surname>Neinhuis</surname><given-names>C</given-names></name><name name-style="western"><surname>Jordal</surname><given-names>BH</given-names></name><name name-style="western"><surname>Nuss</surname><given-names>M</given-names></name></person-group> (<year>2019</year>) <article-title>The phylogenetic systematics of <tp:taxon-name><tp:taxon-name-part taxon-name-part-type="subfamily">Spilomelinae</tp:taxon-name-part></tp:taxon-name> and <tp:taxon-name><tp:taxon-name-part taxon-name-part-type="subfamily">Pyraustinae</tp:taxon-name-part></tp:taxon-name> (<tp:taxon-name><tp:taxon-name-part taxon-name-part-type="order">Lepidoptera</tp:taxon-name-part></tp:taxon-name>: <tp:taxon-name><tp:taxon-name-part taxon-name-part-type="superfamily">Pyraloidea</tp:taxon-name-part></tp:taxon-name>: <tp:taxon-name><tp:taxon-name-part taxon-name-part-type="family">Crambidae</tp:taxon-name-part></tp:taxon-name>) inferred from DNA and morphology.</article-title><source>Arthropod Systematics &amp; Phylogeny</source><volume>77</volume>: <fpage>141</fpage>–<lpage>204</lpage>.</mixed-citation></ref><ref id="B26"><mixed-citation xmlns:xlink="http://www.w3.org/1999/xlink" xlink:type="simple"><person-group><name name-style="western"><surname>Whitaker</surname><given-names>T</given-names></name><name name-style="western"><surname>Sutton</surname><given-names>S</given-names></name><name name-style="western"><surname>Barlow</surname><given-names>H</given-names></name></person-group> (<year>2023</year>) <source>A preliminary guide to pyraloid moths of Borneo. Part 2. <tp:taxon-name><tp:taxon-name-part taxon-name-part-type="superfamily">Pyraloidea</tp:taxon-name-part></tp:taxon-name>: <tp:taxon-name><tp:taxon-name-part taxon-name-part-type="family">Crambidae</tp:taxon-name-part></tp:taxon-name> (1<sup>st</sup> part) <italic>sensu</italic> Regier JC et al. 2012. Natural History Publications (Borneo) Sdn. Bhd.</source><publisher-name>, Kota Kinabalu</publisher-name>, <publisher-loc>Sabah</publisher-loc>, <size units="page">82 pp</size>.</mixed-citation></ref><ref id="B3"><mixed-citation xmlns:xlink="http://www.w3.org/1999/xlink" xlink:type="simple"><person-group><name name-style="western"><surname>Hampson</surname><given-names>GF</given-names></name></person-group> (<year>1896</year>) The Fauna of British India, Including Ceylon and Burma. Moths.—Vol. IV. Taylor and Francis, London, i–xxviii, 1–594.</mixed-citation></ref><ref id="B20"><mixed-citation xmlns:xlink="http://www.w3.org/1999/xlink" xlink:type="simple"><person-group><name name-style="western"><surname>Solis</surname><given-names>MA</given-names></name><name name-style="western"><surname>Phillips-Rodríguez</surname><given-names>E</given-names></name><name name-style="western"><surname>Hallwachs</surname><given-names>W</given-names></name><name name-style="western"><surname>Dapkey</surname><given-names>T</given-names></name><name name-style="western"><surname>Janzen</surname><given-names>DH</given-names></name></person-group> (<year>2020</year>) <article-title><italic><tp:taxon-name><tp:taxon-name-part taxon-name-part-type="genus">Asturodes</tp:taxon-name-part></tp:taxon-name></italic> Amsel (<tp:taxon-name><tp:taxon-name-part taxon-name-part-type="order">Lepidoptera</tp:taxon-name-part></tp:taxon-name>: <tp:taxon-name><tp:taxon-name-part taxon-name-part-type="family">Crambidae</tp:taxon-name-part></tp:taxon-name>: <tp:taxon-name><tp:taxon-name-part taxon-name-part-type="subfamily">Spilomelinae</tp:taxon-name-part></tp:taxon-name>): three new species from the Western Hemisphere and food plant records from Area de Conservación Guanacaste, Costa Rica.</article-title><source>Proceedings of the Entomological Society of Washington</source><volume>122</volume>(<issue>1</issue>): <fpage>147</fpage>–<lpage>171</lpage>. <ext-link xlink:href="10.4289/0013-8797.122.1.147" ext-link-type="doi" xlink:type="simple">https://doi.org/10.4289/0013-8797.122.1.147</ext-link></mixed-citation></ref><ref id="B9"><mixed-citation xmlns:xlink="http://www.w3.org/1999/xlink" xlink:type="simple"><person-group><name name-style="western"><surname>Lederer</surname><given-names>J</given-names></name></person-group> (<year>1863</year>) Beitrag zur Kenntnis der Pyralidinen. Wiener Entomologische Monatschrift 7: 243–280, 331–502.</mixed-citation></ref><ref id="B24"><mixed-citation xmlns:xlink="http://www.w3.org/1999/xlink" xlink:type="simple"><person-group><name name-style="western"><surname>Utsugi</surname><given-names>N</given-names></name></person-group> (<year>2006</year>) A new record of the genus <italic><tp:taxon-name><tp:taxon-name-part taxon-name-part-type="genus">Maira</tp:taxon-name-part></tp:taxon-name></italic> (<tp:taxon-name><tp:taxon-name-part taxon-name-part-type="order">Diptera</tp:taxon-name-part></tp:taxon-name>: <tp:taxon-name><tp:taxon-name-part taxon-name-part-type="family">Asilidae</tp:taxon-name-part></tp:taxon-name>) from Japan. Hana Abu 22: 70. [In Japanese]</mixed-citation></ref><ref id="B23"><mixed-citation xmlns:xlink="http://www.w3.org/1999/xlink" xlink:type="simple"><person-group><name name-style="western"><surname>Tomazovic</surname><given-names>G</given-names></name><name name-style="western"><surname>Grootaert</surname><given-names>P</given-names></name></person-group> (<year>2010</year>) <article-title><tp:taxon-name><tp:taxon-name-part taxon-name-part-type="family">Asilidae</tp:taxon-name-part></tp:taxon-name> (<tp:taxon-name><tp:taxon-name-part taxon-name-part-type="order">Diptera</tp:taxon-name-part></tp:taxon-name>) from mangrove, an unusual habitat for robber flies (Southeast Asia, Singapore).</article-title><source>Bulletin de la Société Royale Belge d’Entomologie</source><volume>146</volume>: <fpage>151</fpage>–<lpage>156</lpage>.</mixed-citation></ref></ref-list></tp:taxon-treatment>
