# Supplementary material for: ﻿Discovery of Dichocrocisfrenatalis Lederer, 1863 (Lepidoptera, Crambidae, Spilomelinae) in mangrove environments of the Ryukyu Islands, Japan, and tribal placement of the genus
Source: Zookeys. 2025 Jun 25;1243:143–58. doi: 10.3897/zookeys.1243.155924 (PMC12238983; doi:10.3897/zookeys.1243.155924)
Supplement: Supplementary material 1 — Forewing lengths (mm) of male and female Dichocrocisfrenatalis specimens used in the statistical analysis [file zookeys-1243-143_article-155924__-s001.xlsx]

## Sheet: table_1
#	Start Day	End Day	Month	Year	Sex	Length Fore Wing
69	17		7	2023	M	6
69	17		7	2023	M	6.8
64	13		9	2023	M	6.7
65	7		4	2023	M	7.25
68	8		8	2023	M	6.9
46	19		2	2023	M	8.2
39	14		7	2023	M	6.15
57	13		11	2024	M	7.15
52	10		3	2024	M	8.8
73	28		10	2024	M	7
66	30		10	2023	F	6.45
68	8		8	2023	F	6.1
57	13		11	2023	F	7.2
53	21		4	2023	F	7.3
46	19		2	2023	F	8.05
47	9		2	2023	F	7.75
39	14		7	2023	F	6.2
57	13		11	2024	F	7.9
52	10		3	2024	F	7.25
73	28		10	2024	F	6.65
> length <- c(6.00, 6.80, 6.70, 7.25, 6.90, 8.20, 6.15, 7.15, 8.80, 7.00,
+ 6.45, 6.10, 7.20, 7.30, 8.05, 7.75, 6.20, 7.90, 7.25, 6.65)
>
> sex <- factor(c(rep("M", 10), rep("F", 10)))
>
> t.test(length ~ sex)
Welch Two Sample t-test
data: length by sex
t = -0.028594, df = 17.387, p-value = 0.9775
alternative hypothesis: true difference in means between group F and group M is not equal to 0
95 percent confidence interval:
-0.7466004 0.7266004
sample estimates:
mean in group F mean in group M
7.085 7.095
> male_lengths <- length[sex == "M"]
> female_lengths <- length[sex == "F"]
> mean(male_lengths)
[1] 7.095
> var(male_lengths)
[1] 0.7263611
> sd(male_lengths)
[1] 0.8522682
> mean(female_lengths)
[1] 7.085
> var(female_lengths)
[1] 0.4966944
> sd(female_lengths)
[1] 0.7047655
