# Supplementary material for: ﻿Discovery of Dichocrocisfrenatalis Lederer, 1863 (Lepidoptera, Crambidae, Spilomelinae) in mangrove environments of the Ryukyu Islands, Japan, and tribal placement of the genus
Source: Zookeys. 2025 Jun 25;1243:143–58. doi: 10.3897/zookeys.1243.155924 (PMC12238983; doi:10.3897/zookeys.1243.155924)
Supplement: Supplementary material 2 — Detailed information for Dichocrocisfrenatalis specimens examined in this study [file zookeys-1243-143_article-155924__-s002.xlsx]

## Sheet: table_2
#	Start Day	End Day	Month	Year	N Ind	N male	N female	Locality Island	Detail Locality	Specimen	Collected by	Associated	Note
1	1		7	2009	2	2		Okinawa	Ôura, Nago-shi	Dry | Mounted	U Jinbo
2	21		5	2009	1		1	Ishigaki	Takeda-rindô, Ishigaki-shi	Dry | Mounted	U Jinbo
3	22		8	2022	1	1		Ishigaki	Yarabe-rindô, Ishigaki-shi	Dry | Mounted	I Aoki
4	30		5	2015	1		1	Iriomote	Tedô-san parking, Taketomi-cho	Dry | Mounted	Y Matsui
5	5		4	2024	1			Iriomote	Tedô-san parking, Taketomi-cho	Dry | Mounted	T Mano
6	11		1	2023	1	1		Iriomote	Sonai, Taketomi-cho	Dry | Mounted	Y Yoshiyasu
7	4		6	2024	2	1	1	Iriomote	Sonai, Taketomi-cho	Dry | Mounted	T Mano
8	22	24	11	2019	2		2	Iriomote	Haemi, Taketomi-cho	Dry | Mounted	F Ishiwata
9	6		10	2024	3		3	Iriomote	Haemi, Taketomi-cho	Dry | Mounted	T Mano
10	25		5	2009	9	4	5	Iriomote	Komi, Taketomi-cho	Dry | Mounted	U Jinbo
11	22		9	2000	1	1		Iriomote	Funaura, Taketomi-cho	Dry | Mounted	M Kinjo & S Katada
12	4		10	2000	1		1	Iriomote	Funaura, Taketomi-cho	Dry | Mounted	M Kinjo & S Katada
13	18		1	2001	1	1		Iriomote	Funaura, Taketomi-cho	Dry | Mounted	M Kinjo & S Katada
14	25		5	2009	1		1	Iriomote	Funaura, Taketomi-cho	Dry | Mounted	U Jinbo
15	4		4	2023	5	3	2	Iriomote	Funaura, Taketomi-cho	Dry | Mounted	N Wachi
16	21		4	2023	2	2		Iriomote	Funaura, Taketomi-cho	Dry | Mounted	N Wachi
17	21		4	2023	6	3	3	Iriomote	Funaura, Taketomi-cho	Dry | Not Mounted	N Wachi
18	24		4	2023	2	2		Iriomote	Funaura, Taketomi-cho	Dry | Not Mounted	N Wachi
19	2		5	2023	4		4	Iriomote	Funaura, Taketomi-cho	Dry | Not Mounted	N Wachi
20	5		5	2023	3		3	Iriomote	Funaura, Taketomi-cho	Dry | Not Mounted	N Wachi
21	20		5	2023	7	5	2	Iriomote	Funaura, Taketomi-cho	Dry | Not Mounted	N Wachi
22	23		5	2023	3	3		Iriomote	Funaura, Taketomi-cho	Dry | Mounted	N Wachi
23	23		5	2023	5	4	1	Iriomote	Funaura, Taketomi-cho	Dry | Not Mounted	N Wachi
24	3		6	2023	5	4	1	Iriomote	Funaura, Taketomi-cho	Dry | Not Mounted	N Wachi
25	6		6	2023	4	4		Iriomote	Funaura, Taketomi-cho	Dry | Mounted	N Wachi
26	6		6	2023	3	1	2	Iriomote	Funaura, Taketomi-cho	Dry | Not Mounted	N Wachi
27	26		6	2023	4		4	Iriomote	Funaura, Taketomi-cho	Dry | Not Mounted	N Wachi
28	4		7	2023	10	4	6	Iriomote	Funaura, Taketomi-cho	Dry | Not Mounted	N Wachi
29	7		7	2023	4	2	2	Iriomote	Funaura, Taketomi-cho	Dry | Not Mounted	N Wachi
30	12		7	2023	6	2	4	Iriomote	Funaura, Taketomi-cho	Dry | Not Mounted	N Wachi
31	14		7	2023	8	4	4	Iriomote	Funaura, Taketomi-cho	Dry | Not Mounted	N Wachi
32	13		3	2024	2	1	1	Iriomote	Funaura, Taketomi-cho	Dry | Mounted	N Wachi
33	4		6	2024	1			Iriomote	Funaura, Taketomi-cho	Dry | Not Mounted	N Wachi	Predated by Maira aenea (Fabricius) (Diptera: Asilidae)
34	18		6	2024	1			Iriomote	Funaura, Taketomi-cho	Dry | Not Mounted	N Wachi	Predated by Maira aenea (Fabricius) (Diptera: Asilidae)
35	26		3	2025	2	2		Iriomote	Funaura, Taketomi-cho	Dry | Mounted	N Wachi
36	9		4	2025	7	4	3	Iriomote	Funaura, Taketomi-cho	Dry | Mounted	N Wachi
37	3		12	2024	1		1	Iriomote	Funaura, Taketomi-cho	Dry | Mounted	Y Matsui & N Wachi
38	9		7	2022	5			Iriomote	Funaura, Taketomi-cho	Dry | Mounted	N Wachi		Riffered as "other individuals"
39	14		7	2023	2	1	1	Iriomote	Funaura, Taketomi-cho	Dry | Mounted	N Wachi		Riffered as "other individuals"
40	4		4	2023	2	2		Iriomote	Funaura, Taketomi-cho	Dry | Mounted	N Wachi		Riffered as "other individuals"
41	9		12	2022	1	1		Iriomote	Funaura, Taketomi-cho	Dry | Mounted	N Wachi		Riffered as "other individuals"
42	22		11	2022	2	2		Iriomote	Funaura, Taketomi-cho	Dry | Mounted	N Wachi		Riffered as "other individuals"
43	6		12	2022	1		1	Iriomote	Funaura, Taketomi-cho	Dry | Mounted	N Wachi		Riffered as "other individuals"
44	7		4	2023	1	1		Iriomote	Funaura, Taketomi-cho	Dry | Mounted	N Wachi		Riffered as "other individuals"
45	20		1	2023	1	1		Iriomote	Funaura, Taketomi-cho	Dry | Mounted	N Wachi		Riffered as "other individuals"
46	19		2	2023	2	1	1	Iriomote	Funaura, Taketomi-cho	Dry | Mounted	N Wachi		Riffered as "other individuals"
47	9		2	2023	1		1	Iriomote	Funaura, Taketomi-cho	Dry | Mounted	N Wachi		Riffered as "other individuals"
48	3		6	2023	3			Iriomote	Funaura, Taketomi-cho	Dry | Not Mounted	N Wachi		Riffered as "other individuals"
49	24		4	2023	2			Iriomote	Funaura, Taketomi-cho	Dry | Not Mounted	N Wachi		Riffered as "other individuals"
50	2		5	2023	2			Iriomote	Funaura, Taketomi-cho	Dry | Not Mounted	N Wachi		Riffered as "other individuals"
51	20		5	2023	2			Iriomote	Funaura, Taketomi-cho	Dry | Not Mounted	N Wachi		Riffered as "other individuals"
52	10		3	2024	2		2	Iriomote	Funaura, Taketomi-cho	Dry | Not Mounted	N Wachi		Riffered as "other individuals"
53	21		4	2023	3	2	1	Iriomote	Funaura, Taketomi-cho	Dry | Not Mounted	N Wachi		Riffered as "other individuals"
54	13		11	2023	3	2	1	Iriomote	Funaura, Taketomi-cho	Dry | Not Mounted	N Wachi		Riffered as "other individuals"
55	13		3	2024	1	1		Iriomote	Funaura, Taketomi-cho	Dry | Not Mounted	N Wachi		Riffered as "other individuals"
56	13		3	2024	2			Iriomote	Funaura, Taketomi-cho	Dry | Not Mounted	N Wachi		Riffered as "other individuals"
57	13		11	2024	4	2	2	Iriomote	Funaura, Taketomi-cho	Dry | Not Mounted	N Wachi		Riffered as "other individuals"
58	13		11	2024	1			Iriomote	Funaura, Taketomi-cho	Dry | Not Mounted	N Wachi		Riffered as "other individuals"
59	29		7	2022	3			Iriomote	Funaura, Taketomi-cho	Dry | Not Mounted	N Wachi		Riffered as "other individuals"
60	29		7	2022	4			Iriomote	Funaura, Taketomi-cho	Dry | Not Mounted, only wings and abdomen	N Wachi		Riffered as "other individuals"
61	4		7	2023	4			Iriomote	Funaura, Taketomi-cho	Dry | Not Mounted, only wings and abdomen	N Wachi		Riffered as "other individuals"
62	23		5	2023	1			Iriomote	Funaura, Taketomi-cho	Dry | Not Mounted	N Wachi		Riffered as "other individuals"
63	23		5	2023	5			Iriomote	Funaura, Taketomi-cho	Dry | Not Mounted, only wings and abdomen	N Wachi		Riffered as "other individuals"
64	13		9	2023	1	1		Iriomote	Funaura, Taketomi-cho	Dry | Not Mounted	N Wachi		Riffered as "other individuals"
65	7		4	2023	1	1		Iriomote	Funaura, Taketomi-cho	Dry | Not Mounted	N Wachi		Riffered as "other individuals"
66	30		10	2023	1		1	Iriomote	Funaura, Taketomi-cho	Dry | Not Mounted	N Wachi		Riffered as "other individuals"
67	13		10	2023	3			Iriomote	Funaura, Taketomi-cho	Dry | Not Mounted	N Wachi		Riffered as "other individuals"
68	8		8	2023	2	1	1	Iriomote	Funaura, Taketomi-cho	Dry | Not Mounted	N Wachi		Riffered as "other individuals"
69	17		7	2023	2	2		Iriomote	Funaura, Taketomi-cho	Dry | Not Mounted	N Wachi		Riffered as "other individuals"
70	17		7	2023	1			Iriomote	Funaura, Taketomi-cho	Dry | Not Mounted	N Wachi		Riffered as "other individuals"
71	14		7	2023	2			Iriomote	Funaura, Taketomi-cho	Dry | Not Mounted	N Wachi		Riffered as "other individuals"
72	26		8	2023	5			Iriomote	Funaura, Taketomi-cho	Dry | Not Mounted	N Wachi		Riffered as "other individuals"
73	28		10	2024	2	1	1	Iriomote	Funaura, Taketomi-cho	Dry | Not Mounted	N Wachi		Riffered as "other individuals"
74	28		10	2024	1			Iriomote	Funaura, Taketomi-cho	Dry | Not Mounted	N Wachi		Riffered as "other individuals"
75	25		3	2024	2			Iriomote	Funaura, Taketomi-cho	Dry | Not Mounted	N Wachi		Riffered as "other individuals"
76	8		4	2024	1			Iriomote	Funaura, Taketomi-cho	Dry | Not Mounted	N Wachi		Riffered as "other individuals"
77	11		4	2024	2			Iriomote	Funaura, Taketomi-cho	Dry | Not Mounted	N Wachi		Riffered as "other individuals"
78	14		12	2023	4			Iriomote	Funaura, Taketomi-cho	Dry | Not Mounted	N Wachi		Riffered as "other individuals"
					212
					90
